# Supplementary material for: Mushroom body output neurons encode valence and guide memory-based action selection in Drosophila
Source: eLife. 2014 Dec 23;3:e04580. doi: 10.7554/eLife.04580 (PMC4273436; doi:10.7554/eLife.04580)
Supplement: Supplementary file 1. — Significance of behavioral differences for Fly Bowl assay. For each line, we compared the fraction of time the split-GAL4/dTrpA1 line does each of 14 behaviors to two controls: empty GAL4 crossed to dTrpA1 (pBDPGAL4U/dTrpA1) and split-GAL4/+. Each data point corresponds to the fraction of time that all 20 flies in a given video performed the given behavior. The table contains a dash if the behavioral differences to both controls had different signs. Otherwise, we use the Wilcoxon rank-sum test to compare to each control separately, adjust the p-value using the Benjamini-Hochberg correction for controlling the false discovery rate to 0.05, and report the (conservative) maximum adjusted p-value of the comparison to each control. The average number of videos (n) analyzed for each split-GAL4/TrpA1 line was 5.0, for each split-GAL4/+ line was 4.2, and for the pBDPGAL4U/TrpA1 line was 143. DOI: http://dx.doi.org/10.7554/eLife.04580.037 [file elife04580s001.xlsx]

## Sheet: Sheet1
	Backup	Touch	Wing groom	Att. cop.	Chase	Crab- walk	Jump	Righting	Stop	Walk	Wing ext.	Pivot- center	Pivot- tail	Wing- flick
MB002B	0.065	–	–	0.377	0.065	0.669	0.065	0.493	–	–	0.065	0.065	0.565	0.289
MB011B	0.125	0.459	–	0.126	0.125	0.245	0.125	0.841	0.473	0.334	0.125	–	–	–
MB018B	0.178	0.539	–	0.737	–	0.389	0.951	–	–	0.389	0.737	–	–	0.462
MB027B	0.065	–	–	–	0.43	0.065	–	0.075	0.12	0.065	0.493	–	–	0.428
MB028B	–	0.698	0.028	–	0.881	0.451	0.606	0.047	–	0.887	–	–	–	0.028
MB050B	–	–	–	–	0.911	–	0.379	0.096	1	–	–	–	0.969	–
MB051B	–	0.061	0.25	0.178	–	0.095	–	–	0.252	0.047	0.047	–	0.047	0.178
MB052B	0.236	0.178	–	0.308	0.065	–	0.737	–	–	–	0.551	–	0.598	–
MB057B	0.389	–	0.15	–	–	0.737	–	–	1	0.065	–	–	–	–
MB074C	–	0.481	0.698	–	–	–	1	–	–	–	–	–	–	0.227
MB077B	–	–	–	–	–	0.337	–	0.524	0.64	0.845	–	–	0.841	–
MB080C	–	–	–	–	0.653	–	–	0.178	–	1	–	–	–	–
MB082C	0.951	0.462	0.057	–	0.859	–	–	0.399	0.698	0.532	–	–	0.653	–
MB083C	0.153	0.439	0.102	–	0.065	0.601	–	0.282	0.146	0.794	–	1	–	–
MB093C	–	0.289	0.439	–	0.102	–	–	0.72	–	–	0.289	0.695	–	–
MB112C	–	–	–	–	–	–	–	–	–	–	–	–	–	–
MB210B	0.102	0.601	0.289	0.065	0.289	0.341	0.737	–	0.924	0.68	0.427	–	–	0.102
MB242A	0.954	–	0.43	1	–	–	0.065	–	0.107	0.493	0.621	1	0.289	0.911
MB298B	1	0.43	–	0.565	0.439	–	0.478	0.065	–	–	0.737	–	0.094	0.621
MB310C	–	0.8	0.911	–	0.493	–	–	0.065	0.337	0.493	0.737	0.425	–	0.102
MB399B	0.713	0.325	0.481	0.481	0.698	–	0.498	–	–	0.493	0.481	–	0.409	0.954
MB433B	–	1	–	0.377	0.422	0.178	0.669	–	0.319	0.102	0.323	–	0.36	0.262
MB434B	0.32	0.102	0.102	0.918	0.663	0.102	1	–	0.357	0.481	0.102	–	–	0.102
MB542B	–	–	0.289	0.065	0.289	0.564	0.065	0.882	0.558	0.409	0.065	–	–	0.565
MB543B	–	0.698	–	0.481	0.102	0.902	–	–	–	–	0.178	–	0.815	0.32
MB549C	–	0.911	0.439	–	0.911	–	–	–	0.913	0.72	–	–	–	–
MB552B	0.149	–	–	0.493	0.325	0.599	0.155	–	0.994	0.493	0.719	–	–	0.264
